# Supplementary material for: Prognostic analysis of telangiectatic osteosarcoma of the extremities
Source: Front Oncol. 2023 Feb 6;12:1105054. doi: 10.3389/fonc.2022.1105054 (PMC9939512; doi:10.3389/fonc.2022.1105054)
Supplement: Supplementary file 1 [file DataSheet_1.xlsx]

## Sheet: Sheet1
Patient ID	Year	Sex	Race	Age	Site	Size	Grade	Stage	surgery (1973-1997)	sugery (1998+)	Chemotherapy (yes, no/unk)	Systemic	Scope of reg lymph nd surg (Yes998-2NoNo2)	Regional nodes positive (1988+)	Rural-Urban Continuum Code	Median household income inflation adj to 2019	Survival months	Vital status recode (study cutoff used)
54167561	2003	Male	Non-Hispanic White	4	upper limb			Localized		Unclear	Yes			unknown	Counties in metropolitan areas ge 1 million pop	$75,000+	195	Alive
49823570	2009	Male	Non-Hispanic Black	17	lower limb	68		Localized		Amp	Yes	Before		unknown	Counties in metropolitan areas of 250,000 to 1 million pop	$45,000 - $74,999	130	Alive
50088938	2015	Male	Non-Hispanic Black	16	lower limb	60	H			Lss	Yes	Both		unknown	Counties in metropolitan areas of lt 250 thousand pop	< $45,000	50	Alive
10443271	1990	Female	Non-Hispanic White	11	lower limb		H	Localized	Amp		Yes		No	None	Counties in metropolitan areas of lt 250 thousand pop	$45,000 - $74,999	348	Alive
21645632	1991	Male	Non-Hispanic White	15	lower limb		H	Regional	Amp		Yes		No	None	Counties in metropolitan areas ge 1 million pop	$75,000+	25	Dead
10391280	1991	Male	Non-Hispanic White	67	upper limb	70		Regional	Amp		Yes		No	None	Nonmetropolitan counties adjacent to a metropolitan area	$45,000 - $74,999	18	Dead
26066231	1992	Male	Non-Hispanic White	11	lower limb			Regional	Lss		Yes		No	None	Counties in metropolitan areas ge 1 million pop	$45,000 - $74,999	326	Alive
597556	1993	Male	Non-Hispanic Asian or Pacific Islander	14	lower limb	30	H	Regional	Lss		No		No	None	Counties in metropolitan areas ge 1 million pop	$75,000+	320	Alive
15833502	1995	Female	Non-Hispanic Asian or Pacific Islander	20	lower limb	30	H		Lss		Yes		No	None	Counties in metropolitan areas ge 1 million pop	$75,000+	31	Dead
25887093	1995	Male	Hispanic (All Races)	15	lower limb			Regional	Amp		Yes		No	None	Counties in metropolitan areas ge 1 million pop	$45,000 - $74,999	117	Alive
25894488	1995	Female	Non-Hispanic Black	26	lower limb	65	H	Regional	Lss		Yes		No	None	Counties in metropolitan areas ge 1 million pop	$45,000 - $74,999	291	Alive
10557545	1995	Male	Non-Hispanic Black	14	lower limb	150	H	Regional	Amp		Yes		No	None	Counties in metropolitan areas of 250,000 to 1 million pop	$45,000 - $74,999	24	Dead
13903216	1995	Female	Hispanic (All Races)	14	lower limb	80	H	Distant	Lss		Yes		No	None	Counties in metropolitan areas of 250,000 to 1 million pop	$45,000 - $74,999	40	Dead
8947911	1995	Male	Non-Hispanic Asian or Pacific Islander	15	upper limb	50		Regional	Lss		Yes		No	None	Unknown/missing/no match/Not 1990-2018	$75,000+	294	Alive
25832617	1996	Female	Hispanic (All Races)	18	lower limb			Regional	Lss		Yes		No	None	Counties in metropolitan areas ge 1 million pop	$45,000 - $74,999	281	Alive
19950296	1997	Female	Non-Hispanic White	12	upper limb			Localized	Amp		Yes		No	None	Counties in metropolitan areas ge 1 million pop	$75,000+	274	Alive
24070913	1998	Female	Non-Hispanic Asian or Pacific Islander	10	lower limb			Regional		Lss	Yes		No	None	Counties in metropolitan areas ge 1 million pop	$75,000+	263	Alive
19967887	1998	Female	Non-Hispanic White	13	lower limb	104		Localized		Lss	Yes		No	None	Nonmetropolitan counties adjacent to a metropolitan area	$45,000 - $74,999	257	Alive
5245497	2000	Male	Non-Hispanic Black	5	upper limb					Lss	Yes		No	None	Counties in metropolitan areas ge 1 million pop	$75,000+	233	Alive
33691124	2000	Female	Hispanic (All Races)	7	lower limb	20	H	Localized		Lss	Yes		No	None	Counties in metropolitan areas ge 1 million pop	$75,000+	233	Alive
19983127	2000	Male	Non-Hispanic White	11	lower limb	144	H	Regional		Lss	Yes		No	None	Counties in metropolitan areas of 250,000 to 1 million pop	$45,000 - $74,999	9	Dead
32728383	2000	Male	Non-Hispanic White	20	lower limb	50	H	Regional		Lss	Yes		No	None	Counties in metropolitan areas of 250,000 to 1 million pop	$45,000 - $74,999	229	Alive
31955952	2000	Female	Non-Hispanic Black	9	lower limb		H	Localized		Lss	Yes		No	None	Nonmetropolitan counties adjacent to a metropolitan area	< $45,000	0	Dead
62031125	2000	Male	Non-Hispanic Black	11	lower limb	180	H	Regional		Amp	Yes		No	None	Nonmetropolitan counties adjacent to a metropolitan area	< $45,000	31	Dead
26515835	2000	Male	Hispanic (All Races)	15	lower limb	120	H	Regional		Amp	Yes		No	None	Counties in metropolitan areas ge 1 million pop	$45,000 - $74,999	53	Dead
46270677	2001	Female	Non-Hispanic White	11	upper limb	50	L	Localized		Lss	Yes		No	None	Counties in metropolitan areas ge 1 million pop	$45,000 - $74,999	217	Alive
19998710	2001	Male	Non-Hispanic White	18	upper limb	190	H	Distant		Amp	Yes		No	None	Counties in metropolitan areas of 250,000 to 1 million pop	$45,000 - $74,999	46	Dead
26547515	2002	Female	Non-Hispanic White	31	upper limb		H	Localized		Lss	Yes		No	None	Counties in metropolitan areas ge 1 million pop	$45,000 - $74,999	20	Dead
34068975	2002	Male	Hispanic (All Races)	14	upper limb	170	H	Localized		Lss	Yes		No	None	Counties in metropolitan areas of 250,000 to 1 million pop	$45,000 - $74,999	215	Alive
26662201	2003	Male	Hispanic (All Races)	15	lower limb	100	H	Localized		Lss	Yes		No	None	Counties in metropolitan areas ge 1 million pop	$45,000 - $74,999	200	Alive
26671036	2003	Female	Non-Hispanic White	24	lower limb	50	H	Regional		Amp	Yes		No	None	Counties in metropolitan areas ge 1 million pop	$45,000 - $74,999	78	Dead
34069188	2003	Male	Hispanic (All Races)	20	upper limb	70	H	Distant		Lss	Yes		No	None	Counties in metropolitan areas ge 1 million pop	$75,000+	138	Alive
62155531	2003	Male	Non-Hispanic Black	6	lower limb	92	H	Regional		Amp	Yes		No	None	Counties in metropolitan areas ge 1 million pop	$75,000+	193	Alive
5357567	2003	Female	Non-Hispanic White	30	lower limb		H	Localized		Lss	Yes		No	None	Counties in metropolitan areas of 250,000 to 1 million pop	$45,000 - $74,999	199	Alive
16137177	2004	Female	Non-Hispanic White	14	lower limb	95	H	Localized		Lss	Yes		No	None	Counties in metropolitan areas ge 1 million pop	$45,000 - $74,999	185	Alive
26735173	2004	Female	Hispanic (All Races)	19	lower limb		H	Regional		Amp	Yes		No	None	Counties in metropolitan areas ge 1 million pop	$45,000 - $74,999	184	Alive
26738285	2004	Male	Hispanic (All Races)	12	lower limb	250	H	Distant		Amp	Yes		No	None	Counties in metropolitan areas ge 1 million pop	$45,000 - $74,999	15	Dead
26783896	2004	Female	Hispanic (All Races)	4	lower limb	80	H	Localized		Amp	Yes		No	None	Counties in metropolitan areas ge 1 million pop	$45,000 - $74,999	182	Alive
54249399	2004	Male	Hispanic (All Races)	40	lower limb	70	H	Localized		Lss	Yes		No	None	Counties in metropolitan areas ge 1 million pop	$45,000 - $74,999	28	Dead
20033729	2004	Female	Non-Hispanic White	7	lower limb	38		Localized		Lss	Yes		No	None	Counties in metropolitan areas of 250,000 to 1 million pop	$45,000 - $74,999	189	Alive
20034053	2004	Female	Non-Hispanic White	20	upper limb	120	H	Localized		Lss	Yes		No	None	Counties in metropolitan areas of 250,000 to 1 million pop	$45,000 - $74,999	151	Alive
34239595	2004	Male	Non-Hispanic White	19	lower limb	100	H	Distant		Amp	Yes		No	None	Counties in metropolitan areas of 250,000 to 1 million pop	$45,000 - $74,999	21	Dead
20056210	2005	Female	Hispanic (All Races)	15	lower limb	83		Regional		Lss	Yes		No	None	Counties in metropolitan areas of 250,000 to 1 million pop	$45,000 - $74,999	129	Alive
46419474	2005	Male	Non-Hispanic White	64	lower limb	355	H	Distant		Amp	Yes		No	None	Nonmetropolitan counties not adjacent to a metropolitan area	< $45,000	18	Dead
54357114	2006	Male	Non-Hispanic Black	6	lower limb	55	H	Localized		Amp	Yes	Both	No	None	Counties in metropolitan areas ge 1 million pop	$45,000 - $74,999	163	Alive
9067466	2006	Male	Non-Hispanic Asian or Pacific Islander	8	lower limb	100	H	Regional		Amp	Yes		No	None	Counties in metropolitan areas of 250,000 to 1 million pop	$75,000+	158	Alive
49775045	2006	Male	Non-Hispanic White	16	upper limb			Localized		unclear	Yes	Before	No	None	Counties in metropolitan areas of 250,000 to 1 million pop	$45,000 - $74,999	165	Alive
10886252	2006	Female	Non-Hispanic Black	11	lower limb	150		Regional		Lss	Yes		No	None	Counties in metropolitan areas of lt 250 thousand pop	$45,000 - $74,999	160	Alive
16219756	2006	Male	Non-Hispanic White	20	lower limb	71	H	Regional		Lss	Yes		No	None	Counties in metropolitan areas of lt 250 thousand pop	$45,000 - $74,999	162	Alive
62310543	2006	Male	Hispanic (All Races)	17	lower limb	120	H	Regional		Amp	Yes	Before	No	None	Counties in metropolitan areas of lt 250 thousand pop	$45,000 - $74,999	162	Alive
26955510	2007	Female	Hispanic (All Races)	15	lower limb	114	H	Regional		Lss	Yes	Both	No	None	Counties in metropolitan areas ge 1 million pop	$45,000 - $74,999	147	Alive
46553902	2007	Male	Non-Hispanic White	15	lower limb	74	H	Regional		Lss	Yes	After	No	None	Counties in metropolitan areas ge 1 million pop	$75,000+	20	Dead
46541188	2007	Male	Non-Hispanic White	37	lower limb	40	H	Localized		Lss	Yes	After	No	None	Counties in metropolitan areas of 250,000 to 1 million pop	$45,000 - $74,999	154	Alive
1089205	2008	Male	Non-Hispanic Asian or Pacific Islander	21	lower limb	105	H	Regional		Lss	Yes	Both	No	None	Counties in metropolitan areas ge 1 million pop	$75,000+	18	Dead
26997744	2008	Female	Hispanic (All Races)	30	lower limb	50		Localized		Lss	Yes	Before	No	None	Counties in metropolitan areas ge 1 million pop	$45,000 - $74,999	141	Alive
27021900	2008	Male	Hispanic (All Races)	12	lower limb	100	H	Regional		Lss	Yes	Both	No	None	Counties in metropolitan areas ge 1 million pop	$45,000 - $74,999	136	Alive
27035648	2008	Male	Hispanic (All Races)	12	upper limb	110	H	Localized		Amp	Yes	Both	No	None	Counties in metropolitan areas ge 1 million pop	$45,000 - $74,999	134	Alive
27035743	2008	Male	Hispanic (All Races)	14	lower limb	167		Regional		Amp	Yes	Before	No	None	Counties in metropolitan areas ge 1 million pop	$45,000 - $74,999	137	Alive
34827035	2008	Male	Non-Hispanic White	13	lower limb	75	H	Distant		Lss	Yes	Both	No	None	Counties in metropolitan areas ge 1 million pop	$45,000 - $74,999	55	Dead
34850418	2008	Female	Hispanic (All Races)	6	lower limb	76	H	Distant		Amp	Yes	Both	No	None	Counties in metropolitan areas ge 1 million pop	$75,000+	139	Alive
10944379	2008	Female	Non-Hispanic White	23	lower limb	72	H	Distant		Lss	Yes	Before	No	None	Counties in metropolitan areas of 250,000 to 1 million pop	$45,000 - $74,999	34	Dead
34887574	2008	Male	Hispanic (All Races)	11	upper limb	83	H	Regional		Lss	Yes	Both	No	None	Counties in metropolitan areas of 250,000 to 1 million pop	$45,000 - $74,999	137	Alive
34791614	2008	Male	Non-Hispanic Asian or Pacific Islander	19	lower limb	134	H	Regional		Lss	Yes	Both	No	None	Counties in metropolitan areas of lt 250 thousand pop	$75,000+	143	Alive
24280674	2009	Male	Non-Hispanic White	22	lower limb	150	H	Distant		Amp	Yes	Both	No	None	Counties in metropolitan areas ge 1 million pop	$75,000+	55	Dead
35121823	2009	Male	Non-Hispanic White	12	lower limb	41	L	Localized		Amp	Yes	Both	No	None	Counties in metropolitan areas ge 1 million pop	$45,000 - $74,999	120	Alive
14259431	2009	Male	Non-Hispanic White	22	lower limb					Lss	Yes	After	No	None	Counties in metropolitan areas of 250,000 to 1 million pop	$45,000 - $74,999	122	Alive
35105859	2009	Male	Hispanic (All Races)	15	upper limb	120	H	Localized		Lss	Yes	Both	No	None	Counties in metropolitan areas of 250,000 to 1 million pop	$75,000+	122	Alive
35130802	2009	Male	Non-Hispanic White	15	lower limb	86	H	Regional		Lss	Yes	Both	No	None	Counties in metropolitan areas of 250,000 to 1 million pop	$45,000 - $74,999	122	Alive
10978012	2009	Male	Non-Hispanic White	18	lower limb	89	H	Localized		Lss	Yes	Both	No	None	Nonmetropolitan counties adjacent to a metropolitan area	$45,000 - $74,999	121	Alive
10975961	2009	Male	Non-Hispanic White	7	lower limb	92	H	Localized		Amp	Yes	Both	No	None	Nonmetropolitan counties not adjacent to a metropolitan area	$45,000 - $74,999	123	Alive
20205632	2010	Female	Non-Hispanic White	19	lower limb	54	L	Localized		Amp	Yes	Both	No	None	Counties in metropolitan areas of 250,000 to 1 million pop	$75,000+	112	Alive
35186105	2010	Female	Hispanic (All Races)	17	lower limb	57	H	Regional		Lss	Yes	After	No	None	Counties in metropolitan areas of 250,000 to 1 million pop	$45,000 - $74,999	117	Alive
35236871	2010	Male	Hispanic (All Races)	12	upper limb	93	H	Regional		Lss	Yes	Both	No	None	Counties in metropolitan areas of 250,000 to 1 million pop	$45,000 - $74,999	111	Alive
46638948	2010	Male	Non-Hispanic White	15	lower limb	90	H	Localized		Lss	Yes	Before	No	None	Nonmetropolitan counties not adjacent to a metropolitan area	< $45,000	118	Alive
35575784	2011	Male	Hispanic (All Races)	7	lower limb			Localized		Amp	Yes	Before	No	None	Counties in metropolitan areas of 250,000 to 1 million pop	$45,000 - $74,999	98	Alive
11030195	2011	Male	Non-Hispanic White	15	upper limb			Distant		Lss	Yes	Both	No	None	Nonmetropolitan counties not adjacent to a metropolitan area	< $45,000	107	Alive
16495280	2012	Male	Hispanic (All Races)	13	lower limb	82	H	Distant		Lss	Yes	Both	No	None	Counties in metropolitan areas ge 1 million pop	$45,000 - $74,999	62	Dead
54938514	2012	Male	Non-Hispanic Black	9	lower limb	84	H	Regional		Lss	Yes	Both	No	None	Counties in metropolitan areas ge 1 million pop	$75,000+	89	Alive
54958401	2012	Male	Non-Hispanic White	13	lower limb	171		Distant		Lss	Yes	Before	No	None	Counties in metropolitan areas ge 1 million pop	$75,000+	86	Alive
9134817	2012	Female	Non-Hispanic White	14	lower limb	97	H	Localized		Lss	Yes	Before	No	None	Counties in metropolitan areas of 250,000 to 1 million pop	$75,000+	87	Alive
11063116	2012	Male	Non-Hispanic White	45	lower limb	118		Localized		Lss	Yes	Before	No	None	Counties in metropolitan areas of 250,000 to 1 million pop	$45,000 - $74,999	78	Alive
49953426	2012	Male	Non-Hispanic Black	15	lower limb	55	H	Regional		Lss	Yes	Both	No	None	Nonmetropolitan counties not adjacent to a metropolitan area	< $45,000	85	Alive
24361637	2013	Male	Non-Hispanic White	10	lower limb	89		Localized		Lss	Yes	Both	No	None	Counties in metropolitan areas ge 1 million pop	$75,000+	79	Alive
27368070	2013	Female	Hispanic (All Races)	19	upper limb	100	H	Localized		Lss	No	After	No	None	Counties in metropolitan areas ge 1 million pop	$45,000 - $74,999	5	Dead
27404403	2013	Male	Non-Hispanic White	34	lower limb		H	Localized		Lss	Yes	Both	No	None	Counties in metropolitan areas ge 1 million pop	$45,000 - $74,999	76	Alive
35783826	2013	Female	Hispanic (All Races)	18	lower limb	172		Regional		Lss	Yes	Before	No	None	Counties in metropolitan areas ge 1 million pop	$45,000 - $74,999	72	Alive
54995518	2013	Male	Hispanic (All Races)	10	upper limb	118	H	Regional		Lss	Yes	Both	No	None	Counties in metropolitan areas ge 1 million pop	$75,000+	77	Alive
55051744	2013	Female	Non-Hispanic White	5	lower limb	997		Localized		Amp	Yes	Before	No	None	Counties in metropolitan areas ge 1 million pop	$75,000+	60	Alive
27451576	2014	Female	Hispanic (All Races)	14	lower limb	56	H	Localized		Lss	Yes	Both	No	None	Counties in metropolitan areas ge 1 million pop	$45,000 - $74,999	70	Alive
27477209	2014	Male	Non-Hispanic Black	39	lower limb	67	H	Regional		Amp	Yes	After	No	None	Counties in metropolitan areas ge 1 million pop	$45,000 - $74,999	60	Alive
55139623	2014	Male	Hispanic (All Races)	12	lower limb	108	H	Regional		Lss	Yes	Before	No	None	Counties in metropolitan areas ge 1 million pop	$75,000+	63	Alive
46851514	2014	Female	Non-Hispanic White	31	lower limb	85	H	Localized		Lss	Yes	Both	No	None	Counties in metropolitan areas of 250,000 to 1 million pop	$45,000 - $74,999	64	Alive
62815725	2014	Female	Non-Hispanic White	8	upper limb	49	H	Localized		Lss	Yes	Both	No	None	Nonmetropolitan counties not adjacent to a metropolitan area	< $45,000	64	Alive
27501230	2015	Male	Hispanic (All Races)	59	lower limb	70	H	Regional		Amp	Yes	After	No	None	Counties in metropolitan areas ge 1 million pop	$45,000 - $74,999	21	Dead
27565259	2015	Female	Non-Hispanic Asian or Pacific Islander	80	lower limb	92		Localized		Lss	No	None	No	None	Counties in metropolitan areas ge 1 million pop	$45,000 - $74,999	9	Dead
36067176	2015	Female	Non-Hispanic Asian or Pacific Islander	26	lower limb			Distant		Lss	Yes	Before	No	None	Counties in metropolitan areas ge 1 million pop	$75,000+	22	Dead
36153901	2015	Female	Non-Hispanic White	38	lower limb	60	H	Regional		Lss	Yes	Both	No	None	Counties in metropolitan areas ge 1 million pop	$75,000+	51	Alive
55171054	2015	Male	Non-Hispanic White	4	lower limb		H			Lss	Yes	Before	No	None	Counties in metropolitan areas ge 1 million pop	$45,000 - $74,999	53	Alive
16690806	2016	Female	Hispanic (All Races)	3	upper limb	65		Localized		Lss	Yes	Both	No	None	Counties in metropolitan areas ge 1 million pop	$45,000 - $74,999	39	Alive
27607193	2016	Female	Hispanic (All Races)	10	lower limb	63	H	Regional		Lss	Yes	Both	No	None	Counties in metropolitan areas ge 1 million pop	$45,000 - $74,999	42	Alive
27613762	2016	Male	Hispanic (All Races)	20	lower limb	184	H	Localized		Lss	Yes	Before	No	None	Counties in metropolitan areas ge 1 million pop	$45,000 - $74,999	6	Alive
36316612	2016	Male	Non-Hispanic Asian or Pacific Islander	37	lower limb	130	H	Regional		Amp	Yes	Both	No	None	Counties in metropolitan areas ge 1 million pop	$75,000+	40	Alive
50160412	2016	Female	Non-Hispanic Black	75	lower limb		H	Localized		Lss	No	None	No	None	Counties in metropolitan areas ge 1 million pop	< $45,000	39	Alive
36552426	2017	Female	Non-Hispanic White	22	lower limb	72	H	Regional		Lss	Yes	Both	No	None	Counties in metropolitan areas ge 1 million pop	$45,000 - $74,999	25	Alive
55408400	2017	Female	Hispanic (All Races)	13	lower limb	116	H	Distant		Lss	Yes	Both	No	None	Counties in metropolitan areas ge 1 million pop	$75,000+	33	Alive
20361171	2018	Male	Hispanic (All Races)	33	lower limb	72	H	Regional		Lss	Yes	Both	No	None	Counties in metropolitan areas ge 1 million pop	$45,000 - $74,999	21	Alive
55480752	2018	Female	Non-Hispanic Black	55	lower limb	101	H	Localized		Lss	Yes	Before	No	None	Counties in metropolitan areas ge 1 million pop	$75,000+	14	Alive
36595262	2018	Female	Non-Hispanic White	18	lower limb	57		Localized		Lss	Yes	Both	No	None	Counties in metropolitan areas of 250,000 to 1 million pop	$45,000 - $74,999	22	Alive
36645070	2018	Male	Hispanic (All Races)	16	lower limb	64	H	Localized		Lss	Yes	Both	No	None	Counties in metropolitan areas of 250,000 to 1 million pop	$45,000 - $74,999	19	Alive
47126105	2018	Male	Non-Hispanic White	12	lower limb	100	H	Localized		Amp	Yes	Both	No	None	Nonmetropolitan counties not adjacent to a metropolitan area	$45,000 - $74,999	13	Alive
16836269	2019	Female	Non-Hispanic White	85	lower limb	83	H	Regional		Amp	No	None	No	None	Counties in metropolitan areas ge 1 million pop	$75,000+	4	Alive
16843795	2019	Female	Hispanic (All Races)	37	upper limb	43	H	Regional		Amp	Yes	Before	No	None	Counties in metropolitan areas ge 1 million pop	$75,000+	3	Alive
36727993	2019	Male	Hispanic (All Races)	12	lower limb	76	H	Regional		Amp	Yes	Both	No	None	Counties in metropolitan areas ge 1 million pop	$75,000+	11	Alive
21608293	1989	Female	Non-Hispanic Black	8	lower limb	120	H	Regional	Lss		Yes		Yes	0	Unknown/missing/no match/Not 1990-2018		370	Alive
10459655	1992	Female	Non-Hispanic White	84	upper limb	135		Regional	Amp		No		Yes	0	Counties in metropolitan areas of lt 250 thousand pop	$45,000 - $74,999	10	Dead
10653993	1998	Male	Non-Hispanic Asian or Pacific Islander	36	upper limb	120	H	Localized		Amp	Yes		Yes	0	Counties in metropolitan areas of 250,000 to 1 million pop	$45,000 - $74,999	253	Alive
54031233	2001	Male	Non-Hispanic White	15	lower limb	160	H	Localized		Lss	Yes		Yes	0	Counties in metropolitan areas ge 1 million pop	$75,000+	17	Dead
26607428	2002	Female	Non-Hispanic Black	13	upper limb	75	H	Localized		Lss	Yes		Yes	0	Counties in metropolitan areas ge 1 million pop	$45,000 - $74,999	14	Dead
33326805	2002	Male	Hispanic (All Races)	26	lower limb		H	Distant		Lss	Yes		Yes	0	Counties in metropolitan areas ge 1 million pop	$45,000 - $74,999	8	Dead
34801596	2008	Male	Hispanic (All Races)	18	lower limb	142	H	Regional		Amp	Yes	Both	Yes	0	Counties in metropolitan areas ge 1 million pop	$45,000 - $74,999	15	Dead
49801408	2008	Female	Non-Hispanic Black	8	upper limb	69		Regional		Amp	Yes	Both	Yes	0	Counties in metropolitan areas of lt 250 thousand pop	$45,000 - $74,999	17	Dead
35522091	2012	Female	Non-Hispanic White	18	lower limb	65	H	Regional		Lss	Yes	Both	Yes	0	Counties in metropolitan areas ge 1 million pop	$45,000 - $74,999	76	Dead
16567431	2014	Male	Non-Hispanic Asian or Pacific Islander	19	upper limb	120	H	Regional		Lss	Yes	Both	Yes	0	Counties in metropolitan areas ge 1 million pop	$75,000+	68	Alive
36127187	2015	Male	Hispanic (All Races)	21	upper limb	155	H	Regional		Amp	Yes	Both	Yes	0	Counties in metropolitan areas ge 1 million pop	$45,000 - $74,999	18	Dead
55312432	2015	Male	Non-Hispanic Black	16	lower limb	75	H	Regional		Lss	Yes	Both	Yes	0	Counties in metropolitan areas ge 1 million pop	$45,000 - $74,999	29	Dead
36536656	2017	Female	Non-Hispanic White	15	lower limb	82	H	Localized		Lss	Yes	Both	Yes	0	Nonmetropolitan counties adjacent to a metropolitan area	$45,000 - $74,999	25	Alive
63049553	2018	Female	Hispanic (All Races)	15	lower limb	130	H	Regional		Lss	Yes	Both	Yes	0	Counties in metropolitan areas ge 1 million pop	$75,000+	22	Alive
